# Supplementary material for: Armored polymer-fluid gels with integrated damping and impact protection across broad temperatures
Source: Sci Adv. 2025 Apr 9;11(15):eadv5292. doi: 10.1126/sciadv.adv5292 (PMC11980849; doi:10.1126/sciadv.adv5292)
Supplement: Supplementary file 2 — Movies S1 to S4 [file sciadv.adv5292_movies_s1_to_s4.zip]

Archive with 4 entries (4 files):
- adv5292_movie_s1.mp4
- adv5292_movie_s2.mp4
- adv5292_movie_s3.mp4
- adv5292_movie_s4.mp4
